# Supplementary material for: Co-Designing a National Family Handbook for Childhood Brain Tumor
Source: Children (Basel). 2025 Aug 26;12(9):1126. doi: 10.3390/children12091126 (PMC12468324; doi:10.3390/children12091126)
Supplement: Supplementary file 1 [file children-12-01126-s001.zip]

Archive with 1 entries (1 files):
- children-3768310-supplementary.pdf
